# Supplementary material for: Distribution and prevalence of Sin Nombre hantavirus in rodent species in eastern New Mexico
Source: PLoS One. 2024 Jan 18;19(1):e0296718. doi: 10.1371/journal.pone.0296718 (PMC10796054; doi:10.1371/journal.pone.0296718)
Supplement: S1 Table — GPS coordinates were excluded from the table as some sites were on privately owned land. Results of ELISA testing are listed as "1" if the samples was seropositive for SNV and "0" if it was not. Similarly, results of qPCR are represented as "0" if SNV was not genetically detected through RT-qPCR, and "1" if it was. (XLSX) [file pone.0296718.s002.xlsx]

## Sheet: Sheet1
ELISA	qPCR	mean CT-Values	Family	Genus	species	Collector #	Date	County	Site no.	Sex
0	1	36.5	Cricetidae	Peromyscus	maniculatus	IJM1	2020-03-17	Roosevelt	1	Male
0	0		Cricetidae	Peromyscus	maniculatus	IJM2	2020-03-17	Roosevelt	1	Female
0	0		Heteromyidae	Dipodomys	ordii	IJM3	2020-03-17	Roosevelt	1	Male
0	0		Heteromyidae	Dipodomys	ordii	IJM4	2020-03-17	Roosevelt	1	Male
0	0		Cricetidae	Peromyscus	maniculatus	IJM5	2020-03-17	Roosevelt	1	Female
0	1	33	Cricetidae	Peromyscus	maniculatus	IJM6	2020-03-17	Roosevelt	1	Male
0	0		Cricetidae	Peromyscus	maniculatus	IJM7	2020-03-17	Roosevelt	1	Male
0	1	33	Cricetidae	Peromyscus	maniculatus	IJM8	2020-03-17	Roosevelt	1	Female
0	0		Cricetidae	Peromyscus	maniculatus	IJM9	2020-03-17	Roosevelt	1	Female
0	0		Cricetidae	Peromyscus	maniculatus	IJM10	2020-03-17	Roosevelt	1	Juvenile
0	0		Cricetidae	Peromyscus	maniculatus	IJM11	2020-03-17	Roosevelt	1	Female
0	0		Cricetidae	Peromyscus	maniculatus	IJM12	2020-03-17	Roosevelt	1	Male
0	0		Cricetidae	Peromyscus	maniculatus	IJM13	2020-03-17	Roosevelt	1	Female
0	0		Cricetidae	Peromyscus	maniculatus	IJM14	2020-03-17	Roosevelt	1	Female
0	0		Cricetidae	Peromyscus	maniculatus	IJM15	2020-03-17	Roosevelt	1	Juvenile
0	1	38.5	Cricetidae	Peromyscus	maniculatus	IJM16	2020-03-17	Roosevelt	1	Juvenile
0	1	38.5	Cricetidae	Peromyscus	maniculatus	IJM17	2020-03-17	Roosevelt	1	Juvenile
0	0		Cricetidae	Peromyscus	maniculatus	IJM18	2020-03-17	Roosevelt	1	Female
0	0		Cricetidae	Peromyscus	maniculatus	IJM19	2020-03-17	Roosevelt	1	Juvenile
0	0		Cricetidae	Peromyscus	maniculatus	IJM20	2020-03-17	Roosevelt	1	Female
0	0		Cricetidae	Peromyscus	maniculatus	IJM21	2020-03-17	Roosevelt	1	Juvenile
0	0		Cricetidae	Peromyscus	maniculatus	IJM22	2020-03-18	Roosevelt	1	Female
0	1	37.5	Cricetidae	Peromyscus	maniculatus	IJM23	2020-03-18	Roosevelt	1	Male
0	0		Cricetidae	Peromyscus	maniculatus	IJM24	2020-03-18	Roosevelt	1	Juvenile
0	0		Cricetidae	Peromyscus	maniculatus	IJM25	2020-03-18	Roosevelt	1	Juvenile
0	0		Cricetidae	Peromyscus	maniculatus	IJM26	2020-03-18	Roosevelt	1	Female
0	0		Heteromyidae	Dipodomys	ordii	IJM27	2020-03-18	Roosevelt	1	Female
0	0		Cricetidae	Onychomys	leucogaster	IJM28	2020-03-18	Roosevelt	1	Male
0	0		Cricetidae	Peromyscus	maniculatus	IJM29	2020-03-18	Roosevelt	1	Juvenile
0	1	37	Cricetidae	Peromyscus	maniculatus	IJM30	2020-03-18	Roosevelt	1	Female
0	1	38.5	Cricetidae	Peromyscus	maniculatus	IJM31	2020-03-18	Roosevelt	1	Male
0	0		Cricetidae	Peromyscus	maniculatus	IJM32	2020-03-18	Roosevelt	1	Female
0	0		Heteromyidae	Dipodomys	ordii	IJM33	2020-03-19	Roosevelt	1	Male
0	0		Heteromyidae	Dipodomys	ordii	IJM34	2020-03-19	Roosevelt	1	Female
0	0		Heteromyidae	Dipodomys	ordii	IJM35	2020-03-19	Roosevelt	1	Male
0	0		Cricetidae	Neotoma	micropus	IJM36	2020-03-19	Roosevelt	1	Female
1	0		Cricetidae	Neotoma	micropus	IJM37	2020-03-19	Roosevelt	1	Female
0	0		Heteromyidae	Dipodomys	ordii	IJM38	2020-03-19	Roosevelt	1	Male
0	0		Cricetidae	Peromyscus	maniculatus	IJM39	2020-03-19	Roosevelt	1	Male
0	0		Heteromyidae	Dipodomys	ordii	IJM40	2020-03-19	Roosevelt	1	Female
0	1	37	Cricetidae	Onychomys	leucogaster	IJM41	2020-03-19	Roosevelt	1	Male
0	0		Cricetidae	Peromyscus	maniculatus	IJM42	2020-03-19	Roosevelt	1	Female
0	0		Cricetidae	Peromyscus	maniculatus	IJM43	2020-03-19	Roosevelt	1	Juvenile
0	1	39	Cricetidae	Peromyscus	maniculatus	IJM44	2020-03-19	Roosevelt	1	Male
0	0		Cricetidae	Peromyscus	maniculatus	IJM45	2020-03-19	Roosevelt	1	Juvenile
0	1	33	Cricetidae	Peromyscus	maniculatus	IJM46	2020-03-19	Roosevelt	1	Male
0	0		Cricetidae	Peromyscus	maniculatus	IJM47	2020-03-19	Roosevelt	1	Male
0	0		Cricetidae	Reithrodontomys	montanus	IJM48	2020-03-19	Roosevelt	1	Juvenile
0	0		Cricetidae	Peromyscus	maniculatus	IJM49	2020-03-19	Roosevelt	1	Female
0	0		Cricetidae	Peromyscus	maniculatus	IJM50	2020-03-19	Roosevelt	1	Male
0	1	38.5	Cricetidae	Peromyscus	maniculatus	IJM51	2020-03-19	Roosevelt	1	Female
0	0		Heteromyidae	Perognathus	flavescens	IJM52	2020-03-19	Roosevelt	1	Juvenile
1	1	31.5	Cricetidae	Peromyscus	maniculatus	IJM53	2020-03-28	Curry	2	Male
0	0		Cricetidae	Peromyscus	maniculatus	IJM54	2020-03-28	Curry	2	Female
0	0		Cricetidae	Peromyscus	maniculatus	IJM55	2020-03-28	Curry	2	Female
0	1	38	Cricetidae	Peromyscus	maniculatus	IJM56	2020-03-28	Curry	2	Female
0	0		Cricetidae	Peromyscus	maniculatus	IJM57	2020-03-28	Curry	2	Female
0	0		Cricetidae	Peromyscus	maniculatus	IJM58	2020-03-28	Curry	2	Male
0	1	38	Cricetidae	Peromyscus	maniculatus	IJM59	2020-03-28	Curry	2	Male
0	0		Cricetidae	Peromyscus	maniculatus	IJM60	2020-03-28	Curry	2	Female
0	0		Cricetidae	Peromyscus	maniculatus	IJM61	2020-03-28	Curry	2	Female
1	1	39	Cricetidae	Peromyscus	maniculatus	IJM62	2020-03-28	Curry	2	Male
0	1	38	Cricetidae	Peromyscus	maniculatus	IJM63	2020-03-28	Curry	2	Female
0	1	37	Cricetidae	Peromyscus	maniculatus	IJM64	2020-03-28	Curry	2	Male
0	1	38	Cricetidae	Peromyscus	maniculatus	IJM65	2020-03-28	Curry	2	Female
0	0		Cricetidae	Peromyscus	maniculatus	IJM66	2020-03-28	Curry	2	Juvenile
0	1	37	Cricetidae	Peromyscus	maniculatus	IJM67	2020-03-28	Curry	2	Male
0	0		Cricetidae	Peromyscus	maniculatus	IJM68	2020-03-28	Curry	2	Female
0	0		Cricetidae	Peromyscus	maniculatus	IJM69	2020-03-28	Curry	2	Female
0	0		Cricetidae	Peromyscus	maniculatus	IJM70	2020-03-28	Curry	2	Male
0	0		Cricetidae	Peromyscus	maniculatus	IJM71	2020-03-28	Curry	2	Female
0	1	36	Cricetidae	Peromyscus	maniculatus	IJM72	2020-03-28	Curry	2	Female
0	0		Cricetidae	Peromyscus	maniculatus	IJM73	2020-03-28	Curry	2	Male
1	1	36	Cricetidae	Peromyscus	maniculatus	IJM75	2020-03-29	Curry	2	Male
0	0		Cricetidae	Peromyscus	maniculatus	IJM76	2020-03-29	Curry	2	Female
0	0		Cricetidae	Peromyscus	maniculatus	IJM77	2020-03-29	Curry	2	Female
0	0		Cricetidae	Peromyscus	maniculatus	IJM78	2020-03-29	Curry	2	Female
1	1	34	Cricetidae	Peromyscus	maniculatus	IJM79	2020-03-30	Curry	2	Female
0	0		Cricetidae	Baiomys	taylori	IJM80	2020-03-30	Curry	2	Female
0	1	34	Cricetidae	Peromyscus	maniculatus	IJM81	2020-03-30	Curry	2	Male
0	0		Cricetidae	Peromyscus	maniculatus	IJM82	2020-03-30	Curry	2	Male
0	0		Cricetidae	Neotoma	micropus	IJM83	2020-03-30	Curry	2	Male
0	0		Heteromyidae	Dipodomys	merriami	IJM84	2020-04-18	Chaves	3	Female
0	0		Heteromyidae	Dipodomys	merriami	IJM85	2020-04-18	Chaves	3	Male
0	0		Heteromyidae	Dipodomys	merriami	IJM86	2020-04-18	Chaves	3	Female
0	0		Heteromyidae	Dipodomys	merriami	IJM87	2020-04-18	Chaves	3	Female
0	0		Heteromyidae	Dipodomys	merriami	IJM88	2020-04-18	Chaves	3	Female
0	0		Heteromyidae	Dipodomys	merriami	IJM89	2020-04-18	Chaves	3	Male
1	0		Heteromyidae	Dipodomys	merriami	IJM90	2020-04-18	Chaves	3	Male
0	0		Heteromyidae	Dipodomys	merriami	IJM91	2020-04-18	Chaves	3	Female
0	1	35	Cricetidae	Peromyscus	leucopus	IJM92	2020-04-18	Chaves	3	Male
1	0		Heteromyidae	Dipodomys	merriami	IJM93	2020-04-18	Chaves	3	Female
0	0		Heteromyidae	Dipodomys	merriami	IJM94	2020-04-18	Chaves	3	Male
0	0		Cricetidae	Onychomys	leucogaster	IJM95	2020-04-18	Chaves	3	Female
0	0		Cricetidae	Onychomys	leucogaster	IJM96	2020-04-18	Chaves	3	Female
0	0		Heteromyidae	Dipodomys	merriami	IJM97	2020-04-18	Chaves	3	Female
0	1	38	Cricetidae	Peromyscus	leucopus	IJM98	2020-04-18	Chaves	3	Male
0	0		Cricetidae	Neotoma	leucodon	IJM99	2020-04-18	Chaves	3	Female
1	0		Cricetidae	Neotoma	leucodon	IJM100	2020-04-18	Chaves	3	Male
1	1	37	Cricetidae	Neotoma	leucodon	IJM101	2020-04-18	Chaves	3	Female
0	0		Cricetidae	Neotoma	leucodon	IJM102	2020-04-18	Chaves	3	Female
0	0		Cricetidae	Neotoma	leucodon	IJM103	2020-04-18	Chaves	3	Male
0	0		Cricetidae	Neotoma	leucodon	IJM104	2020-04-18	Chaves	3	Female
0	0		Cricetidae	Neotoma	leucodon	IJM105	2020-04-18	Chaves	3	Male
0	0		Cricetidae	Neotoma	leucodon	IJM106	2020-04-18	Chaves	3	Female
0	0		Cricetidae	Neotoma	micropus	IJM107	2020-04-18	Chaves	3	Male
0	0		Cricetidae	Neotoma	micropus	IJM108	2020-04-18	Chaves	3	Female
0	0		Cricetidae	Neotoma	micropus	IJM109	2020-04-19	Chaves	3	Female
0	0		Cricetidae	Neotoma	leucodon	IJM110	2020-04-19	Chaves	3	Female
0	0		Cricetidae	Neotoma	leucodon	IJM111	2020-04-19	Chaves	3	Female
0	0		Cricetidae	Neotoma	leucodon	IJM112	2020-04-19	Chaves	3	Female
0	0		Cricetidae	Neotoma	leucodon	IJM113	2020-04-19	Chaves	3	Female
0	0		Heteromyidae	Dipodomys	merriami	IJM114	2020-04-19	Chaves	3	Female
0	1	39	Heteromyidae	Dipodomys	merriami	IJM115	2020-04-19	Chaves	3	Male
0	0		Cricetidae	Onychomys	leucogaster	IJM116	2020-04-19	Chaves	3	Male
1	0		Heteromyidae	Dipodomys	merriami	IJM117	2020-04-19	Chaves	3	Female
0	0		Cricetidae	Neotoma	leucodon	IJM118	2020-04-20	Chaves	3	Female
0	0		Cricetidae	Neotoma	leucodon	IJM119	2020-04-20	Chaves	3	Male
0	0		Cricetidae	Neotoma	leucodon	IJM120	2020-04-20	Chaves	3	Female
0	0		Cricetidae	Neotoma	leucodon	IJM121	2020-04-20	Chaves	3	Female
0	0		Cricetidae	Neotoma	micropus	IJM122	2020-04-20	Chaves	3	Female
0	0		Cricetidae	Neotoma	leucodon	IJM123	2020-04-20	Chaves	3	Male
0	0		Heteromyidae	Dipodomys	merriami	IJM124	2020-04-20	Chaves	3	Male
0	0		Cricetidae	Onychomys	leucogaster	IJM125	2020-04-20	Chaves	3	Male
0	0		Heteromyidae	Dipodomys	merriami	IJM126	2020-04-20	Chaves	3	Male
0	0		Heteromyidae	Dipodomys	merriami	IJM127	2020-04-20	Chaves	3	Male
0	0		Cricetidae	Onychomys	leucogaster	IJM128	2020-04-25	Roosevelt	4	Male
0	0		Cricetidae	Onychomys	leucogaster	IJM129	2020-04-25	Roosevelt	4	Male
0	0		Cricetidae	Onychomys	leucogaster	IJM130	2020-04-25	Roosevelt	4	Female
0	0		Cricetidae	Onychomys	leucogaster	IJM131	2020-04-25	Roosevelt	4	Female
0	0		Cricetidae	Onychomys	leucogaster	IJM132	2020-04-25	Roosevelt	4	Male
0	1	35.5	Heteromyidae	Dipodomys	ordii	IJM133	43946	Roosevelt	4	Female
0	0		Cricetidae	Onychomys	leucogaster	IJM134	2020-04-25	Roosevelt	4	Male
0	0		Heteromyidae	Dipodomys	ordii	IJM135	2020-04-25	Roosevelt	4	Male
0	0		Heteromyidae	Dipodomys	ordii	IJM136	2020-04-25	Roosevelt	4	Male
0	0		Cricetidae	Onychomys	leucogaster	IJM137	2020-04-25	Roosevelt	4	Male
0	0		Heteromyidae	Dipodomys	ordii	IJM138	2020-04-25	Roosevelt	4	Female
0	1	38	Cricetidae	Onychomys	leucogaster	IJM139	2020-04-25	Roosevelt	4	Male
0	0		Cricetidae	Onychomys	leucogaster	IJM140	2020-04-25	Roosevelt	4	Female
0	0		Heteromyidae	Dipodomys	ordii	IJM141	2020-04-25	Roosevelt	4	Male
0	0		Heteromyidae	Dipodomys	ordii	IJM142	2020-04-25	Roosevelt	4	Female
0	0		Heteromyidae	Dipodomys	ordii	IJM143	2020-04-25	Roosevelt	4	Male
0	0		Heteromyidae	Dipodomys	ordii	IJM144	2020-04-25	Roosevelt	4	Male
0	1	39	Heteromyidae	Dipodomys	ordii	IJM145	2020-04-25	Roosevelt	4	Male
0	1	38	Cricetidae	Onychomys	leucogaster	IJM146	2020-04-25	Roosevelt	4	Male
0	0		Cricetidae	Onychomys	leucogaster	IJM147	2020-04-25	Roosevelt	4	Female
0	0		Cricetidae	Onychomys	leucogaster	IJM148	2020-04-25	Roosevelt	4	Male
0	0		Cricetidae	Onychomys	leucogaster	IJM149	2020-04-25	Roosevelt	4	Male
0	0		Cricetidae	Onychomys	leucogaster	IJM150	2020-04-25	Roosevelt	4	Male
0	0		Cricetidae	Onychomys	leucogaster	IJM151	2020-04-25	Roosevelt	4	Female
0	0		Cricetidae	Onychomys	leucogaster	IJM152	2020-04-25	Roosevelt	4	Male
0	0		Cricetidae	Onychomys	leucogaster	IJM153	2020-04-25	Roosevelt	4	female
0	0		Heteromyidae	Dipodomys	ordii	IJM154	2020-04-25	Roosevelt	4	Female
0	0		Cricetidae	Onychomys	leucogaster	IJM155	2020-04-25	Roosevelt	4	Male
0	0		Cricetidae	Onychomys	leucogaster	IJM156	2020-04-25	Roosevelt	4	Male
0	0		Cricetidae	Onychomys	leucogaster	IJM157	2020-04-25	Roosevelt	4	Male
0	0		Cricetidae	Onychomys	leucogaster	IJM158	2020-04-25	Roosevelt	4	Female
0	0		Cricetidae	Onychomys	leucogaster	IJM159	2020-04-25	Roosevelt	4	Female
0	0		Cricetidae	Onychomys	leucogaster	IJM160	2020-04-26	Roosevelt	4	Female
0	0		Cricetidae	Onychomys	leucogaster	IJM161	2020-04-26	Roosevelt	4	Female
0	0		Cricetidae	Onychomys	leucogaster	IJM162	2020-04-26	Roosevelt	4	Male
0	0		Cricetidae	Onychomys	leucogaster	IJM163	2020-04-26	Roosevelt	4	Female
0	0		Cricetidae	Onychomys	leucogaster	IJM164	2020-04-26	Roosevelt	4	Female
0	0		Cricetidae	Onychomys	leucogaster	IJM165	2020-04-26	Roosevelt	4	Male
0	1	37.5	Cricetidae	Onychomys	leucogaster	IJM166	2020-04-26	Roosevelt	4	Male
0	0		Cricetidae	Onychomys	leucogaster	IJM167	2020-04-27	Roosevelt	4	Male
0	0		Cricetidae	Onychomys	leucogaster	IJM168	2020-04-27	Roosevelt	4	Male
0	0		Cricetidae	Onychomys	leucogaster	IJM169	2020-04-27	Roosevelt	4	Female
0	0		Cricetidae	Onychomys	leucogaster	IJM170	2020-04-27	Roosevelt	4	Male
0	0		Cricetidae	Onychomys	leucogaster	IJM171	2020-04-27	Roosevelt	4	Male
0	0		Cricetidae	Onychomys	leucogaster	IJM172	2020-04-27	Roosevelt	4	Male
0	1	36.5	Cricetidae	Peromyscus	maniculatus	IJM173	2020-05-14	Curry	5	Juvenile
0	0		Cricetidae	Peromyscus	nasutus	IJM174	2020-05-14	Curry	5	Juvenile
0	1	36.5	Cricetidae	Peromyscus	maniculatus	IJM175	2020-05-14	Curry	5	Male
1	0		Cricetidae	Neotoma	micropus	IJM176	2020-05-14	Curry	5	Female
0	0		Cricetidae	Peromyscus	truei	IJM177	2020-05-14	Curry	5	Male
0	0		Cricetidae	Peromyscus	nasutus	IJM178	2020-05-14	Curry	5	Juvenile
0	0		Cricetidae	Peromyscus	truei	IJM179	2020-05-15	Curry	5	Juvenile
0	0		Cricetidae	Peromyscus	truei	IJM180	2020-05-15	Curry	5	Female
0	0		Heteromyidae	Chaetodipus	hispidus	IJM181	2020-05-15	Curry	5	Female
0	1	38.5	Cricetidae	Peromyscus	maniculatus	IJM182	2020-05-15	Curry	5	Female
0	0		Cricetidae	Peromyscus	leucopus	IJM183	2020-05-15	Curry	5	Female
0	0		Cricetidae	Peromyscus	nasutus	IJM184	2020-05-15	Curry	5	Juvenile
0	0		Cricetidae	Neotoma	micropus	IJM185	2020-05-15	Curry	5	Female
0	0		Cricetidae	Peromyscus	leucopus	IJM186	2020-05-15	Curry	5	Male
0	1	38.5	Cricetidae	Peromyscus	truei	IJM187	2020-05-15	Curry	5	Female
0	0		Cricetidae	Peromyscus	truei	IJM188	2020-05-15	Curry	5	Male
0	0		Cricetidae	Peromyscus	leucopus	IJM189	2020-05-15	Curry	5	Juvenile
0	0		Cricetidae	Peromyscus	maniculatus	IJM190	2020-05-16	Curry	5	Male
0	0		Heteromyidae	Chaetodipus	hispidus	IJM191	2020-05-16	Curry	5	Male
0	0		Cricetidae	Neotoma	leucodon	IJM192	2020-05-16	Curry	5	Male
0	0		Cricetidae	Peromyscus	maniculatus	IJM193	2020-05-16	Curry	5	Juvenile
0	0		Cricetidae	Peromyscus	maniculatus	IJM194	2020-05-16	Curry	5	Juvenile
0	0		Cricetidae	Peromyscus	maniculatus	IJM195	2020-05-16	Curry	5	Male
0	0		Cricetidae	Peromyscus	maniculatus	IJM196	2020-05-16	Curry	5	Male
1	1	37.5	Cricetidae	Neotoma	micropus	IJM197	2020-06-15	Lea	6	Female
0	0		Cricetidae	Sigmodon	hispidus	IJM198	2020-06-15	Lea	6	Male
0	0		Cricetidae	Reithrodontomys	montanus	IJM199	2020-06-15	Lea	6	Female
0	0		Heteromyidae	Dipodomys	ordii	IJM200	2020-06-15	Lea	6	Male
0	0		Cricetidae	Sigmodon	hispidus	IJM201	2020-06-15	Lea	6	Female
0	0		Cricetidae	Sigmodon	hispidus	IJM202	2020-06-15	Lea	6	Male
0	0		Heteromyidae	Dipodomys	merriami	IJM203	2020-06-15	Lea	6	Female
0	0		Cricetidae	Neotoma	micropus	IJM204	2020-06-15	Lea	6	Female
0	0		Heteromyidae	Dipodomys	ordii	IJM205	2020-06-15	Lea	6	Female
0	0		Heteromyidae	Dipodomys	merriami	IJM206	2020-06-15	Lea	6	Female
0	0		Cricetidae	Peromyscus	maniculatus	IJM207	2020-06-15	Lea	6	Male
0	0		Heteromyidae	Dipodomys	ordii	IJM208	2020-06-15	Lea	6	Female
0	0		Cricetidae	Reithrodontomys	megalotis	IJM209	2020-06-15	Lea	6	Female
0	0		Cricetidae	Reithrodontomys	montanus	IJM210	2020-06-15	Lea	6	female
0	0		Heteromyidae	Dipodomys	merriami	IJM211	2020-06-15	Lea	6	Male
1	0		Heteromyidae	Dipodomys	merriami	IJM212	2020-06-15	Lea	6	Female
0	1	39	Heteromyidae	Dipodomys	merriami	IJM213	2020-06-16	Lea	6	Juvenile
0	0		Cricetidae	Peromyscus	leucopus	IJM214	2020-06-16	Lea	6	Juvenile
0	0		Heteromyidae	Dipodomys	ordii	IJM215	2020-06-16	Lea	6	Female
0	0		Cricetidae	Onychomys	leucogaster	IJM216	2020-06-16	Lea	6	Female
0	0		Cricetidae	Sigmodon	hispidus	IJM217	2020-06-16	Lea	6	Female
0	0		Heteromyidae	Dipodomys	ordii	IJM218	2020-06-16	Lea	6	Female
0	0		Heteromyidae	Dipodomys	merriami	IJM219	2020-06-16	Lea	6	Female
0	0		Heteromyidae	Dipodomys	ordii	IJM220	2020-06-17	Lea	6	Male
0	0		Cricetidae	Reithrodontomys	megalotis	IJM221	2020-06-17	Lea	6	Male
0	0		Cricetidae	Peromyscus	leucopus	IJM222	2020-06-17	Lea	6	Male
0	0		Cricetidae	Sigmodon	hispidus	IJM223	2020-06-17	Lea	6	Female
1	0		Cricetidae	Neotoma	micropus	IJM224	2020-06-17	Lea	6	Male
0	1	31.5	Cricetidae	Reithrodontomys	montanus	IJM225	2020-06-17	Lea	6	Female
0	0		Heteromyidae	Dipodomys	ordii	IJM226	2020-06-17	Lea	6	Juvenile
0	0		Cricetidae	Neotoma	micropus	IJM227	2020-06-17	Lea	6	male
0	0		Heteromyidae	Dipodomys	merriami	IJM228	2020-06-17	Lea	6	female
0	1	34	Cricetidae	Reithrodontomys	megalotis	IJM229	2020-06-17	Lea	6	female
0	0		Cricetidae	Peromyscus	leucopus	IJM230	2020-06-17	Lea	6	female
0	0		Cricetidae	Peromyscus	leucopus	IJM231	2020-06-25	Lea	7	Female
0	0		Cricetidae	Neotoma	micropus	IJM232	2020-06-25	Lea	7	Juvenile
0	0		Cricetidae	Onychomys	leucogaster	IJM233	2020-06-25	Lea	7	Female
0	0		Cricetidae	Onychomys	leucogaster	IJM234	2020-06-25	Lea	7	Female
0	0		Cricetidae	Onychomys	leucogaster	IJM235	2020-06-25	Lea	7	Female
0	0		Cricetidae	Onychomys	leucogaster	IJM236	2020-06-26	Lea	7	Male
0	0		Heteromyidae	Dipodomys	ordii	IJM237	2020-06-26	Lea	7	Female
0	0		Heteromyidae	Chaetodipus	intermedius	IJM238	2020-06-26	Lea	7	Male
0	0		Cricetidae	Onychomys	leucogaster	IJM239	2020-06-27	Lea	7	Male
1	1	38.5	Heteromyidae	Dipodomys	ordii	IJM240	2020-06-27	Lea	7	Male
0	0		Cricetidae	Onychomys	leucogaster	IJM241	2020-06-27	Lea	7	Female
0	0		Heteromyidae	Dipodomys	ordii	IJM242	2020-06-27	Lea	7	Female
0	0		Cricetidae	Onychomys	leucogaster	IJM243	2020-06-27	Lea	7	Female
0	0		Cricetidae	Sigmodon	hispidus	IJM244	2020-06-27	Lea	7	Male
0	0		Cricetidae	Onychomys	leucogaster	IJM245	2020-06-27	Lea	7	Male
0	0		Cricetidae	Neotoma	micropus	IJM246	2020-06-27	Lea	7	Female
0	0		Cricetidae	Onychomys	leucogaster	IJM247	2020-06-27	Lea	7	Female
0	0		Cricetidae	Neotoma	micropus	IJM248	2020-06-27	Lea	7	Female
0	1	36	Cricetidae	Peromyscus	eremicus	IJM249	2020-07-15	Eddy	8	Female
0	0		Cricetidae	Neotoma	leucodon	IJM250	2020-07-15	Eddy	8	Male
0	0		Cricetidae	Neotoma	micropus	IJM251	2020-07-15	Eddy	8	Juvenile
0	0		Cricetidae	Peromyscus	eremicus	IJM252	2020-07-15	Eddy	8	Female
0	0		Cricetidae	Peromyscus	eremicus	IJM253	2020-07-16	Eddy	8	Male
0	0		Cricetidae	Neotoma	micropus	IJM254	2020-07-16	Eddy	8	Female
0	1	38	Cricetidae	Peromyscus	pectoralis	IJM255	2020-07-16	Eddy	8	Female
0	0		Cricetidae	Peromyscus	pectoralis	IJM256	2020-07-16	Eddy	8	Female
0	0		Cricetidae	Peromyscus	eremicus	IJM257	2020-07-16	Eddy	8	Female
0	0		Cricetidae	Peromyscus	eremicus	IJM258	2020-07-16	Eddy	8	Female
0	0		Cricetidae	Peromyscus	pectoralis	IJM259	2020-07-16	Eddy	8	Juvenile
0	1	35	Cricetidae	Peromyscus	pectoralis	IJM260	2020-07-16	Eddy	8	Male
0	0		Cricetidae	Peromyscus	eremicus	IJM261	2020-07-16	Eddy	8	Female
0	0		Heteromyidae	Perognathus	merriami	IJM262	2020-07-17	Eddy	8	Female
0	0		Heteromyidae	Perognathus	merriami	IJM263	2020-07-17	Eddy	8	Male
0	0		Cricetidae	Peromyscus	eremicus	IJM264	2020-07-17	Eddy	8	Male
0	0		Heteromyidae	Perognathus	merriami	IJM265	2020-07-17	Eddy	8	Female
0	0		Cricetidae	Peromyscus	pectoralis	IJM266	2020-07-17	Eddy	8	Male
0	0		Cricetidae	Peromyscus	pectoralis	IJM267	2020-07-17	Eddy	8	Male
0	0		Cricetidae	Neotoma	leucodon	IJM268	2020-07-17	Eddy	8	Male
0	1	37	Cricetidae	Peromyscus	pectoralis	IJM269	2020-07-17	Eddy	8	Male
0	0		Cricetidae	Peromyscus	pectoralis	IJM270	2020-07-17	Eddy	8	Male
0	1	36.5	Cricetidae	Peromyscus	eremicus	IJM271	2020-07-17	Eddy	8	Juvenile
0	0		Cricetidae	Peromyscus	eremicus	IJM272	2020-07-17	Eddy	8	Male
0	0		Cricetidae	Peromyscus	pectoralis	IJM273	2020-07-17	Eddy	8	Female
0	0		Cricetidae	Peromyscus	eremicus	IJM274	2020-07-17	Eddy	8	Female
0	0		Heteromyidae	Dipodomys	ordii	IJM275	2020-07-22	Chaves	9	Female
0	0		Heteromyidae	Dipodomys	ordii	IJM276	2020-07-22	Chaves	9	Male
1	0		Heteromyidae	Dipodomys	ordii	IJM277	2020-07-22	Chaves	9	Male
1	0		Heteromyidae	Dipodomys	ordii	IJM278	2020-07-22	Chaves	9	Female
0	0		Cricetidae	Neotoma	micropus	IJM279	2020-07-22	Chaves	9	Female
0	1	37.5	Cricetidae	Onychomys	leucogaster	IJM280	2020-07-23	Chaves	9	Female
0	0		Cricetidae	Onychomys	leucogaster	IJM281	2020-07-23	Chaves	9	Male
0	0		Heteromyidae	Dipodomys	ordii	IJM282	2020-07-23	Chaves	9	Juvenile
0	0		Cricetidae	Onychomys	leucogaster	IJM283	2020-07-23	Chaves	9	Female
1	1	39	Heteromyidae	Dipodomys	ordii	IJM284	2020-07-23	Chaves	9	Male
1	0		Heteromyidae	Dipodomys	ordii	IJM285	2020-07-23	Chaves	9	Female
0	0		Cricetidae	Neotoma	micropus	IJM286	2020-07-23	Chaves	9	Female
0	0		Heteromyidae	Dipodomys	ordii	IJM287	2020-07-23	Chaves	9	Female
1	0		Heteromyidae	Dipodomys	ordii	IJM288	2020-07-24	Chaves	9	Female
0	0		Cricetidae	Onychomys	leucogaster	IJM289	2020-07-24	Chaves	9	Male
0	0		Cricetidae	Onychomys	leucogaster	IJM290	2020-08-14	Roosevelt	10	female
0	0		Cricetidae	Neotoma	leucodon?	IJM291	2020-08-14	Roosevelt	10	female
0	1	38	Heteromyidae	Dipodomys	ordii	IJM292	2020-08-14	Roosevelt	10	female
0	0		Cricetidae	Onychomys	leucogaster	IJM293	2020-08-15	Roosevelt	10	female
0	0		Cricetidae	Onychomys	leucogaster	IJM294	2020-08-15	Roosevelt	10	female
0	1	34	Heteromyidae	Chaetodipus	hispidus	IJM295	2020-08-15	Roosevelt	10	Juvenile
0	0		Cricetidae	Reithrodontomys	megalotis	IJM296	2020-08-15	Roosevelt	10	female
0	0		Cricetidae	Onychomys	leucogaster	IJM297	2020-08-15	Roosevelt	10	male
0	1	36	Cricetidae	Neotoma	micropus	IJM298	2020-08-15	Roosevelt	10	male
0	1	36.5	Heteromyidae	Chaetodipus	hispidus	IJM299	2020-08-15	Roosevelt	10	Juvenile
0	0		Cricetidae	Onychomys	leucogaster	IJM300	2020-08-16	Roosevelt	10	male
0	0		Cricetidae	Onychomys	leucogaster	IJM301	2020-08-16	Roosevelt	10	male
0	0		Cricetidae	Peromyscus	maniculatus	IJM302	2020-08-16	Roosevelt	10	male
0	0		Cricetidae	Onychomys	leucogaster	IJM303	2020-08-16	Roosevelt	10	male
0	0		Cricetidae	Neotoma	micropus	IJM304	2020-08-16	Roosevelt	10	female
0	0		Cricetidae	Onychomys	leucogaster	IJM305	2020-08-16	Roosevelt	10	female
0	0		Cricetidae	Onychomys	leucogaster	IJM306	2020-08-16	Roosevelt	10	male
0	0		Heteromyidae	Chaetodipus	hispidus	IJM307	2020-08-16	Roosevelt	10	Juvenile
1	0		Cricetidae	Onychomys	leucogaster	IJM308	2020-08-16	Roosevelt	10	female
0	0		Heteromyidae	Dipodomys	merriami	IJM 309	2020-08-21	Eddy	11	male
0	0		Cricetidae	Peromyscus	maniculatus	IJM 310	2020-08-21	Eddy	11	male
0	0		Cricetidae	Peromyscus	maniculatus	IJM 311	2020-08-21	Eddy	11	male
0	0		Cricetidae	Peromyscus	maniculatus	IJM 312	2020-08-21	Eddy	11	male
0	0		Heteromyidae	Dipodomys	merriami	IJM 313	2020-08-21	Eddy	11	male
0	1	35.5	Cricetidae	Peromyscus	maniculatus	IJM 314	2020-08-21	Eddy	11	male
0	0		Cricetidae	Neotoma	micropus	IJM 315	2020-08-21	Eddy	11	female
0	1	38.5	Cricetidae	Onychomys	leucogaster	IJM 316	2020-08-21	Eddy	11	Juvenile
0	0		Heteromyidae	Dipodomys	merriami	IJM 317	2020-08-21	Eddy	11	male
0	0		Cricetidae	Onychomys	leucogaster	IJM 318	2020-08-21	Eddy	11	male
0	1	31	Heteromyidae	Dipodomys	merriami	IJM 319	2020-08-21	Eddy	11	male
0	0		Cricetidae	Neotoma	micropus	IJM 320	2020-08-21	Eddy	11	female
0	1	38	Cricetidae	Peromyscus	leucopus?	IJM 321	2020-08-21	Eddy	11	female
0	0		Cricetidae	Neotoma	micropus	IJM 322	2020-08-21	Eddy	11	male
0	0		Cricetidae	Onychomys	leucogaster	IJM 323	2020-08-21	Eddy	11	male
0	0		Cricetidae	Neotoma	micropus	IJM 324	2020-08-21	Eddy	11	male
0	0		Heteromyidae	Dipodomys	merriami	IJM 325	2020-08-21	Eddy	11	male
0	0		Cricetidae	Onychomys	leucogaster	IJM 326	2020-08-21	Eddy	11	female
0	0		Heteromyidae	Dipodomys	merriami	IJM 327	2020-08-21	Eddy	11	male
0	0		Cricetidae	Peromyscus	maniculatus	IJM 328	2020-08-21	Eddy	11	male
0	0		Cricetidae	Neotoma	micropus	IJM 329	2020-08-21	Eddy	11	female
0	0		Cricetidae	Neotoma	micropus	IJM 330	2020-08-21	Eddy	11	Juvenile
0	0		Heteromyidae	Dipodomys	merriami	IJM 331	2020-08-21	Eddy	11	male
0	0		Cricetidae	Onychomys	leucogaster	IJM 332	2020-08-21	Eddy	11	female
0	0		Heteromyidae	Dipodomys	merriami	IJM 333	2020-08-21	Eddy	11	female
0	0		Cricetidae	Onychomys	leucogaster	IJM 334	2020-08-21	Eddy	11	female
0	0		Cricetidae	Neotoma	micropus	IJM 335	2020-08-21	Eddy	11	male
0	0		Heteromyidae	Dipodomys	merriami	IJM 336	2020-08-21	Eddy	11	Juvenile
1	1	38.5	Cricetidae	Neotoma	micropus	IJM 337	2020-08-21	Eddy	11	male
0	0		Cricetidae	Onychomys	leucogaster	IJM 338	2020-08-21	Eddy	11	Juvenile
0	0		Heteromyidae	Dipodomys	merriami	IJM 339	2020-08-22	Eddy	11	female
0	0		Heteromyidae	Dipodomys	merriami	IJM 340	2020-08-22	Eddy	11	Juvenile
0	0		Heteromyidae	Dipodomys	merriami	IJM 341	2020-08-22	Eddy	11	female
0	0		Heteromyidae	Dipodomys	merriami	IJM 342	2020-08-22	Eddy	11	male
0	0		Heteromyidae	Dipodomys	merriami	IJM 343	2020-08-22	Eddy	11	female
0	0		Heteromyidae	Dipodomys	merriami	IJM 344	2020-08-22	Eddy	11	female
0	0		Cricetidae	Neotoma	micropus	IJM 345	2020-08-22	Eddy	11	female
0	0		Cricetidae	Neotoma	micropus	IJM 346	2020-08-22	Eddy	11	female
0	0		Heteromyidae	Dipodomys	merriami	IJM 347	2020-08-22	Eddy	11	male
0	1	36.5	Cricetidae	Neotoma	micropus	IJM 348	2020-08-22	Eddy	11	Juvenile
0	0		Cricetidae	Onychomys	leucogaster	IJM 349	2020-08-22	Eddy	11	male
0	0		Heteromyidae	Dipodomys	merriami	IJM 350	2020-08-22	Eddy	11	Juvenile
0	0		Cricetidae	Neotoma	micropus	IJM 351	2020-08-22	Eddy	11	Juvenile
0	1	38.5	Cricetidae	Neotoma	micropus	IJM 352	2020-08-22	Eddy	11	male
0	0		Cricetidae	Neotoma	micropus	IJM 353	2020-08-22	Eddy	11	male
0	0		Heteromyidae	Dipodomys	merriami	IJM 354	2020-08-22	Eddy	11	male
0	0		Heteromyidae	Dipodomys	merriami	IJM 355	2020-08-22	Eddy	11	female
0	0		Cricetidae	Peromyscus	leucopus?	IJM 356	2020-08-22	Eddy	11	female
0	0		Cricetidae	Neotoma	micropus	IJM 357	2020-08-22	Eddy	11	Juvenile
0	0		Heteromyidae	Dipodomys	merriami	IJM 358	2020-08-22	Eddy	11	Juvenile
0	0		Cricetidae	Neotoma	micropus	IJM 359	2020-08-22	Eddy	11	Juvenile
0	0		Heteromyidae	Dipodomys	merriami	IJM 360	2020-08-22	Eddy	11	male
0	0		Heteromyidae	Dipodomys	merriami	IJM 361	2020-08-23	Eddy	11	male
0	0		Heteromyidae	Dipodomys	merriami	IJM 362	2020-08-23	Eddy	11	male
0	0		Cricetidae	Neotoma	micropus	IJM 363	2020-08-23	Eddy	11	female
0	0		Cricetidae	Onychomys	leucogaster	IJM 364	2020-08-23	Eddy	11	male
1	0		Heteromyidae	Dipodomys	merriami	IJM 365	2020-08-23	Eddy	11	female
0	1	36	Heteromyidae	Dipodomys	merriami	IJM 366	2020-08-23	Eddy	11	female
0	0		Heteromyidae	Dipodomys	merriami	IJM 367	2020-08-23	Eddy	11	male
0	0		Cricetidae	Neotoma	micropus	IJM 368	2020-08-23	Eddy	11	female
0	0		Cricetidae	Neotoma	micropus	IJM 369	2020-08-23	Eddy	11	female
0	1	36	Cricetidae	Onychomys	leucogaster	IJM 370	2020-08-23	Eddy	11	female
1	0		Cricetidae	Neotoma	micropus	IJM 371	2020-08-23	Eddy	11	Juvenile
0	1	38	Cricetidae	Peromyscus	maniculatus	IJM 372	2020-08-23	Eddy	11	male
0	0		Cricetidae	Onychomys	leucogaster	IJM 373	2020-08-23	Eddy	11	female
1	1	38	Cricetidae	Neotoma	micropus	IJM 374	2020-08-23	Eddy	11	male
1	0		Cricetidae	Neotoma	micropus	IJM 375	2020-08-23	Eddy	11	female
0	1	37	Cricetidae	Onychomys	leucogaster	IJM 376	2020-08-23	Eddy	11	Juvenile
0	0		Heteromyidae	Dipodomys	merriami	IJM 377	2020-08-23	Eddy	11	male
0	1	36.5	Cricetidae	Neotoma	micropus	IJM 378	2020-08-23	Eddy	11	Juvenile
0	0		Heteromyidae	Dipodomys	merriami	IJM 379	2020-08-23	Eddy	11	male
0	1	38	Heteromyidae	Dipodomys	merriami	IJM 380	2020-08-23	Eddy	11	female
0	1	37.5	Heteromyidae	Dipodomys	merriami	IJM 381	2020-08-23	Eddy	11	female
0	0		Cricetidae	Peromyscus	leucopus?	IJM 382	2020-08-23	Eddy	11	male
0	1	31.5	Heteromyidae	Dipodomys	merriami	IJM 383	2020-08-23	Eddy	11	female
0	1	27.5	Cricetidae	Onychomys	leucogaster	IJM 384	2020-08-23	Eddy	11	male
0	1	38.5	Heteromyidae	Dipodomys	merriami	IJM 385	2020-08-23	Eddy	11	female
1	0		Cricetidae	Neotoma	micropus	IJM 386	2020-08-23	Eddy	11	female
0	1	38	Heteromyidae	Dipodomys	ordii	IJM 388	2020-09-12	Quay	12	female
0	1	38.5	Cricetidae	Onychomys	leucogaster	IJM 389	2020-09-12	Quay	12	female
0	0		Cricetidae	Onychomys	leucogaster	IJM 390	2020-09-12	Quay	12	male
0	0		Cricetidae	Peromyscus	leucopus	IJM 391	2020-09-12	Quay	12	female
0	1	37.5	Heteromyidae	Dipodomys	ordii	IJM 392	2020-09-12	Quay	12	male
0	1	38	Cricetidae	Peromyscus	leucopus	IJM 393	2020-09-12	Quay	12	male
1	0		Cricetidae	Neotoma	leucodon	IJM 394	2020-09-12	Quay	12	male
0	1	36	Cricetidae	Onychomys	leucogaster	IJM 395	2020-09-12	Quay	12	male
1	0		Heteromyidae	Dipodomys	ordii	IJM 396	2020-09-12	Quay	12	female
0	1	37	Heteromyidae	Chaetodipus	hispidus	IJM 397	2020-09-12	Quay	12	female
0	1	37	Cricetidae	Onychomys	leucogaster	IJM 398	2020-09-12	Quay	12	male
0	1	36	Cricetidae	Onychomys	leucogaster	IJM 399	2020-09-12	Quay	12	female
0	1	37.5	Cricetidae	Neotoma	leucodon	IJM 400	2020-09-12	Quay	12	female
0	1	35.5	Cricetidae	Onychomys	leucogaster	IJM 401	2020-09-12	Quay	12	female
0	1	36	Heteromyidae	Chaetodipus	hispidus	IJM 402	2020-09-12	Quay	12	female
0	1	38.5	Cricetidae	Onychomys	leucogaster	IJM 403	2020-09-12	Quay	12	female
0	1	36.5	Heteromyidae	Dipodomys	ordii	IJM 404	2020-09-12	Quay	12	female
0	1	36.5	Heteromyidae	Dipodomys	ordii	IJM 405	2020-09-12	Quay	12	female
0	0		Cricetidae	Onychomys	leucogaster	IJM 406	2020-09-12	Quay	12	male
0	1	36	Cricetidae	Onychomys	leucogaster	IJM 407	2020-09-12	Quay	12	female
0	0		Cricetidae	Peromyscus	leucopus	IJM 408	2020-09-12	Quay	12	female
0	0		Cricetidae	Peromyscus	maniculatus	IJM 409	2020-09-12	Quay	12	male
0	0		Cricetidae	Peromyscus	maniculatus	IJM 410	2020-09-12	Quay	12	female
0	0		Cricetidae	Peromyscus	maniculatus	IJM 411	2020-09-12	Quay	12	male
0	0		Cricetidae	Peromyscus	leucopus	IJM 412	2020-09-12	Quay	12	female
0	0		Cricetidae	Onychomys	leucogaster	IJM 413	2020-09-12	Quay	12	male
0	0		Heteromyidae	Chaetodipus	hispidus	IJM 414	2020-09-12	Quay	12	male
0	0		Cricetidae	Peromyscus	leucopus	IJM 415	2020-09-12	Quay	12	male
0	0		Heteromyidae	Chaetodipus	hispidus	IJM 416	2020-09-13	Quay	12	female
0	1	37.5	Cricetidae	Peromyscus	leucopus	IJM 417	2020-09-13	Quay	12	male
0	1	39	Cricetidae	Onychomys	leucogaster	IJM 418	2020-09-13	Quay	12	female
0	0		Cricetidae	Onychomys	leucogaster	IJM 419	2020-09-13	Quay	12	female
0	1	38.5	Cricetidae	Reithrodontomys	megalotis	IJM 421	2020-09-13	Quay	12	female
0	1	38.5	Heteromyidae	Dipodomys	ordii	IJM 422	2020-09-13	Quay	12	male
0	0		Heteromyidae	Dipodomys	ordii	IJM 423	2020-09-13	Quay	12	male
0	0		Heteromyidae	Dipodomys	ordii	IJM 424	2020-09-13	Quay	12	male
0	0		Cricetidae	Neotoma	leucodon	IJM 425	2020-09-13	Quay	12	male
0	0		Cricetidae	Peromyscus	maniculatus	IJM 426	2020-09-13	Quay	12	male
0	0		Heteromyidae	Chaetodipus	hispidus	IJM 427	2020-09-13	Quay	12	female
0	1	38	Cricetidae	Neotoma	leucodon	IJM 428	2020-09-13	Quay	12	female
0	1	38	Cricetidae	Neotoma	leucodon	IJM 429	2020-09-13	Quay	12	male
0	0		Cricetidae	Reithrodontomys	megalotis	IJM 430	2020-09-13	Quay	12	male
0	1	38.5	Heteromyidae	Dipodomys	ordii	IJM 431	2020-09-14	Quay	12	female
0	0		Cricetidae	Reithrodontomys	megalotis	IJM 432	2020-09-14	Quay	12	male
0	0		Cricetidae	Peromyscus	leucopus	IJM 433	2020-09-14	Quay	12	male
1	1	39	Cricetidae	Neotoma	leucodon	IJM 434	2020-09-14	Quay	12	male
0	1	37.5	Heteromyidae	Chaetodipus	hispidus	IJM 435	2020-09-14	Quay	12	female
0	0		Heteromyidae	Chaetodipus	hispidus	IJM 436	2020-09-14	Quay	12	Juvenile
0	1	37.5	Heteromyidae	Dipodomys	ordii	IJM 437	2020-09-14	Quay	12	female
1	0		Cricetidae	Reithrodontomys	megalotis	IJM 438	2020-09-14	Quay	12	female
0	0		Cricetidae	Neotoma	leucodon	IJM 439	2020-09-14	Quay	12	male
0	0		Cricetidae	Neotoma	leucodon	IJM 440	2020-09-14	Quay	12	male
0	0		Heteromyidae	Dipodomys	ordii	IJM 441	2020-09-14	Quay	12	female
0	1	38.5	Cricetidae	Reithrodontomys	montanus?	IJM 442	2020-09-14	Quay	12	male
0	0		Cricetidae	Neotoma	leucodon	IJM 443	2020-09-14	Quay	12	female
0	0		Cricetidae	Neotoma	leucodon	IJM 444	2020-09-14	Quay	12	male
0	1	39	Cricetidae	Onychomys	leucogaster	IJM 445	2020-09-14	Quay	12	female
0	0		Cricetidae	Neotoma	leucodon	IJM 446	2020-09-14	Quay	12	Juvenile
0	1	38	Heteromyidae	Dipodomys	ordii	IJM 447	2020-09-14	Quay	12	male
0	0		Cricetidae	Onychomys	leucogaster	IJM 448	2020-09-19	De Baca	13	female
0	1	37	Heteromyidae	Perognathus	flavus	IJM 449	2020-09-19	De Baca	13	female
0	0		Cricetidae	Onychomys	leucogaster	IJM 450	2020-09-19	De Baca	13	female
0	1	35.5	Cricetidae	Onychomys	leucogaster	IJM 451	2020-09-19	De Baca	13	male
0	0		Heteromyidae	Perognathus	flavus	IJM 452	2020-09-19	De Baca	13	male
0	0		Heteromyidae	Perognathus	flavus	IJM 453	2020-09-19	De Baca	13	male
0	1	39	Heteromyidae	Perognathus	flavus	IJM 454	2020-09-19	De Baca	13	female
0	0		Cricetidae	Peromyscus	leucopus	IJM 455	2020-09-19	De Baca	13	female
0	1	37.5	Heteromyidae	Perognathus	flavus	IJM 456	2020-09-19	De Baca	13	female
0	1	38	Heteromyidae	Perognathus	flavus	IJM 457	2020-09-19	De Baca	13	male
0	0		Heteromyidae	Perognathus	flavus	IJM 458	2020-09-19	De Baca	13	female
0	0		Heteromyidae	Perognathus	flavus	IJM 459	2020-09-19	De Baca	13	female
0	0		Heteromyidae	Perognathus	flavus	IJM 460	2020-09-20	De Baca	13	female
0	0		Heteromyidae	Perognathus	flavus	IJM 461	2020-09-20	De Baca	13	female
0	0		Cricetidae	Onychomys	leucogaster	IJM 462	2020-09-20	De Baca	13	male
0	0		Heteromyidae	Perognathus	flavus	IJM 463	2020-09-20	De Baca	13	male
0	1	37	Cricetidae	Onychomys	leucogaster	IJM 464	2020-09-20	De Baca	13	male
0	0		Heteromyidae	Perognathus	flavus	IJM 465	2020-09-20	De Baca	13	male
0	1	36	Heteromyidae	Perognathus	flavus	IJM 466	2020-09-20	De Baca	13	female
0	0		Heteromyidae	Perognathus	flavus	IJM 467	2020-09-20	De Baca	13	female
0	0		Heteromyidae	Perognathus	flavus	IJM 468	2020-09-20	De Baca	13	female
0	0		Heteromyidae	Perognathus	flavus	IJM 469	2020-09-20	De Baca	13	male
0	0		Heteromyidae	Perognathus	flavus	IJM 470	2020-09-20	De Baca	13	male
0	0		Heteromyidae	Perognathus	flavus	IJM 471	2020-09-21	De Baca	13	female
0	0		Heteromyidae	Perognathus	flavus	IJM 472	2020-09-21	De Baca	13	female
0	0		Heteromyidae	Perognathus	flavus	IJM 473	2020-09-21	De Baca	13	female
0	1	34.5	Heteromyidae	Perognathus	flavus	IJM 474	2020-09-21	De Baca	13	male
0	1	35	Heteromyidae	Perognathus	flavus	IJM 475	2020-09-21	De Baca	13	female
0	1	36	Heteromyidae	Perognathus	flavus	IJM 476	2020-09-21	De Baca	13	male
0	0		Cricetidae	Neotoma	micropus	IJM 477	2020-10-10	Quay	14	male
0	0		Cricetidae	Reithrodontomys	montanus	IJM 478	2020-10-10	Quay	14	Juvenile
0	1	38.5	Cricetidae	Peromyscus	leucopus	IJM 479	2020-10-10	Quay	14	Juvenile
0	1	34	Cricetidae	Peromyscus	leucopus	IJM 480	2020-10-10	Quay	14	male
0	0		Cricetidae	Neotoma	leucodon	IJM 481	2020-10-10	Quay	14	male
0	1	35.5	Cricetidae	Neotoma	leucodon	IJM 482	2020-10-10	Quay	14	female
0	1	37.5	Cricetidae	Neotoma	leucodon	IJM 483	2020-10-10	Quay	14	female
0	0		Cricetidae	Neotoma	leucodon	IJM 484	2020-10-10	Quay	14	Juvenile
0	1	38	Heteromyidae	Perognathus	flavus	IJM 485	2020-10-11	Quay	14	female
0	0		Heteromyidae	Perognathus	flavus	IJM 486	2020-10-11	Quay	14	male
0	1	38.5	Heteromyidae	Perognathus	flavus	IJM 487	2020-10-11	Quay	14	female
1	0		Cricetidae	Neotoma	leucodon	IJM 488	2020-10-11	Quay	14	female
0	0		Cricetidae	Neotoma	leucodon	IJM 489	2020-10-11	Quay	14	female
0	0		Cricetidae	Neotoma	leucodon	IJM 490	2020-10-11	Quay	14	female
0	0		Heteromyidae	Perognathus	flavus	IJM 491	2020-10-12	Quay	14	female
0	0		Cricetidae	Onychomys	leucogaster	IJM 492	2020-10-12	Quay	14	female
0	0		Cricetidae	Neotoma	micropus	IJM 493	2020-10-12	Quay	14	male
0	1	39	Cricetidae	Neotoma	micropus	IJM 494	2020-10-12	Quay	14	Juvenile
0	0		Cricetidae	Neotoma	micropus	IJM 495	2020-10-12	Quay	14	male
0	1	36.5	Cricetidae	Neotoma	micropus	IJM 496	2020-10-12	Quay	14	female
0	0		Cricetidae	Neotoma	micropus	IJM 497	2020-10-12	Quay	14	female
0	0		Cricetidae	Neotoma	leucodon	IJM 498	2020-10-12	Quay	14	female
0	1	37	Cricetidae	Neotoma	leucodon	IJM 499	2020-10-12	Quay	14	female
0	1	36	Cricetidae	Peromyscus	leucopus	IJM 500	2020-10-12	Quay	14	female
0	0		Heteromyidae	Perognathus	flavus	IJM 501	2020-10-12	Quay	14	female
0	0		Cricetidae	Onychomys	leucogaster	IJM 502	2020-10-12	Quay	14	male
0	0		Heteromyidae	Perognathus	flavus	IJM 503	2020-10-12	Quay	14	Juvenile
0	0		Cricetidae	Onychomys	leucogaster	IJM 504	2020-10-17	Guadalupe	15	Juvenile
0	0		Heteromyidae	Dipodomys	ordii	IJM 505	2020-10-17	Guadalupe	15	male
0	0		Heteromyidae	Dipodomys	ordii	IJM 506	2020-10-17	Guadalupe	15	female
0	0		Cricetidae	Peromyscus	truei	IJM 507	2020-10-17	Guadalupe	15	male
0	0		Cricetidae	Peromyscus	truei	IJM 508	2020-10-17	Guadalupe	15	male
0	0		Cricetidae	Peromyscus	truei	IJM 509	2020-10-17	Guadalupe	15	female
0	0		Cricetidae	Peromyscus	nasutus	IJM 510	2020-10-17	Guadalupe	15	female
0	0		Cricetidae	Neotoma	micropus?	IJM 511	2020-10-18	Guadalupe	15	Juvenile
0	0		Cricetidae	Onychomys	leucogaster	IJM 512	2020-10-18	Guadalupe	15	female
0	0		Cricetidae	Onychomys	leucogaster	IJM 513	2020-10-18	Guadalupe	15	female
0	0		Cricetidae	Peromyscus	truei	IJM 514	2020-10-18	Guadalupe	15	male
0	0		Cricetidae	Peromyscus	leucopus	IJM 515	2020-10-18	Guadalupe	15	male
0	0		Cricetidae	Peromyscus	truei	IJM 516	2020-10-18	Guadalupe	15	female
0	0		Cricetidae	Onychomys	leucogaster	IJM 517	2020-10-18	Guadalupe	15	male
0	0		Cricetidae	Peromyscus	nasutus	IJM 518	2020-10-18	Guadalupe	15	male
0	0		Cricetidae	Peromyscus	truei	IJM 519	2020-10-18	Guadalupe	15	male
0	0		Heteromyidae	Perognathus	flavus	IJM 520	2020-10-19	Guadalupe	15	female
0	0		Cricetidae	Onychomys	leucogaster	IJM 523	2021-03-07	Chaves	16	male
0	0		Cricetidae	Onychomys	leucogaster	IJM 524	2021-03-07	Chaves	16	male
0	0		Cricetidae	Onychomys	leucogaster	IJM 525	2021-03-07	Chaves	16	female
0	0		Cricetidae	Peromyscus	maniculatus	IJM 526	2021-03-07	Chaves	16	male
0	0		Heteromyidae	Dipodomys	ordii	IJM 527	2021-03-07	Chaves	16	female
0	0		Cricetidae	Onychomys	leucogaster	IJM 528	2021-03-07	Chaves	16	male
0	0		Cricetidae	Onychomys	leucogaster	IJM 529	2021-03-07	Chaves	16	male
0	0		Cricetidae	Onychomys	leucogaster	IJM 530	2021-03-07	Chaves	16	female
1	0		Heteromyidae	Dipodomys	ordii	IJM 531	2021-03-07	Chaves	16	female
0	0		Heteromyidae	Dipodomys	ordii	IJM 532	2021-03-07	Chaves	16	female
0	0		Heteromyidae	Dipodomys	ordii	IJM 533	2021-03-07	Chaves	16	female
0	0		Heteromyidae	Dipodomys	ordii	IJM 534	2021-03-07	Chaves	16	Juvenile
0	0		Heteromyidae	Dipodomys	ordii	IJM 535	2021-03-07	Chaves	16	Juvenile
0	0		Heteromyidae	Dipodomys	ordii	IJM 536	2021-03-07	Chaves	16	male
0	0		Cricetidae	Onychomys	leucogaster	IJM 537	2021-03-07	Chaves	16	male
0	1	37	Cricetidae	Onychomys	leucogaster	IJM 538	2021-03-07	Chaves	16	male
0	0		Cricetidae	Onychomys	leucogaster	IJM 539	2021-03-07	Chaves	16	female
0	1	37.5	Cricetidae	Onychomys	leucogaster	IJM 540	2021-03-07	Chaves	16	male
0	0		Cricetidae	Onychomys	leucogaster	IJM 541	2021-03-07	Chaves	16	male
0	0		Heteromyidae	Dipodomys	ordii	IJM 542	2021-03-07	Chaves	16	male
0	0		Cricetidae	Onychomys	leucogaster	IJM 543	2021-03-07	Chaves	16	male
0	0		Cricetidae	Onychomys	leucogaster	IJM 544	2021-03-07	Chaves	16	male
0	0		Cricetidae	Onychomys	leucogaster	IJM 545	2021-03-07	Chaves	16	female
0	0		Cricetidae	Onychomys	leucogaster	IJM 546	2021-03-07	Chaves	16	female
0	0		Cricetidae	Onychomys	leucogaster	IJM 547	2021-03-07	Chaves	16	male
0	0		Cricetidae	Onychomys	leucogaster	IJM 548	2021-03-08	Chaves	16	female
0	1	39	Cricetidae	Onychomys	leucogaster	IJM 549	2021-03-08	Chaves	16	male
0	0		Heteromyidae	Dipodomys	spectabilis	IJM 550	2021-03-08	Chaves	16	female
1	0		Heteromyidae	Dipodomys	ordii	IJM 551	2021-03-08	Chaves	16	male
0	1	37.5	Cricetidae	Onychomys	leucogaster	IJM 552	2021-03-08	Chaves	16	female
0	0		Cricetidae	Onychomys	leucogaster	IJM 553	2021-03-08	Chaves	16	male
0	1	37.5	Cricetidae	Onychomys	leucogaster	IJM 554	2021-03-08	Chaves	16	male
0	1	38	Cricetidae	Onychomys	leucogaster	IJM 555	2021-03-08	Chaves	16	male
0	0		Cricetidae	Onychomys	leucogaster	IJM 556	2021-03-08	Chaves	16	female
0	0		Cricetidae	Peromyscus	maniculatus	IJM 557	2021-03-08	Chaves	16	female
0	0		Cricetidae	Onychomys	leucogaster	IJM 558	2021-03-08	Chaves	16	male
0	0		Cricetidae	Onychomys	leucogaster	IJM 559	2021-03-08	Chaves	16	female
0	1	38	Cricetidae	Onychomys	leucogaster	IJM 560	2021-03-09	Chaves	16	male
0	1	39	Heteromyidae	Perognathus	flavus	IJM 561	2021-03-09	Chaves	16	female
0	0		Cricetidae	Onychomys	leucogaster	IJM 562	2021-03-09	Chaves	16	male
0	1	37	Heteromyidae	Dipodomys	ordii	IJM 563	2021-03-09	Chaves	16	male
0	0		Heteromyidae	Dipodomys	ordii	IJM 564	2021-03-09	Chaves	16	female
0	1	36	Cricetidae	Onychomys	leucogaster	IJM 565	2021-03-09	Chaves	16	female
0	1	37	Cricetidae	Onychomys	leucogaster	IJM 566	2021-03-09	Chaves	16	male
0	1	37.5	Cricetidae	Neotoma	micropus	IJM 567	2021-03-09	Chaves	16	female
0	1	36	Heteromyidae	Dipodomys	spectabilis	IJM 568	2021-03-09	Chaves	16	male
0	1	33.5	Heteromyidae	Dipodomys	spectabilis	IJM 569	2021-03-09	Chaves	16	female
0	0		Muridae	Mus	musculus	IJM 570	2021-03-12	Roosevelt	17	male
0	0		Cricetidae	Onychomys	leucogaster	IJM 571	2021-03-12	Roosevelt	17	female
0	0		Cricetidae	Onychomys	leucogaster	IJM 572	2021-03-12	Roosevelt	17	male
1	1	38.5	Cricetidae	Peromyscus	maniculatus	IJM 573	2021-03-12	Roosevelt	17	male
1	1	37.5	Cricetidae	Onychomys	leucogaster	IJM 574	2021-03-12	Roosevelt	17	male
0	0		Cricetidae	Onychomys	leucogaster	IJM 575	2021-03-12	Roosevelt	17	female
0	1	37.5	Cricetidae	Onychomys	leucogaster	IJM 576	2021-03-12	Roosevelt	17	male
0	0		Cricetidae	Onychomys	leucogaster	IJM 577	2021-03-12	Roosevelt	17	female
0	0		Cricetidae	Peromyscus	maniculatus	IJM 578	2021-03-12	Roosevelt	17	male
0	0		Cricetidae	Peromyscus	maniculatus	IJM 579	2021-03-12	Roosevelt	17	Juvenile
0	0		Cricetidae	Onychomys	leucogaster	IJM 580	2021-03-12	Roosevelt	17	male
0	1	37.5	Heteromyidae	Chaetodipus	hispidus	IJM 581	2021-03-12	Roosevelt	17	male
0	1	37.5	Cricetidae	Onychomys	leucogaster	IJM 582	2021-03-12	Roosevelt	17	female
0	0		Cricetidae	Peromyscus	maniculatus	IJM 583	2021-03-13	Roosevelt	17	Juvenile
0	0		Cricetidae	Onychomys	leucogaster	IJM 584	2021-03-13	Roosevelt	17	female
0	0		Cricetidae	Onychomys	leucogaster	IJM 585	2021-03-13	Roosevelt	17	Juvenile
0	0		Cricetidae	Onychomys	leucogaster	IJM 586	2021-03-13	Roosevelt	17	female
0	1	38	Cricetidae	Onychomys	leucogaster	IJM 587	2021-03-13	Roosevelt	17	Juvenile
0	1	38.5	Cricetidae	Onychomys	leucogaster	IJM 588	2021-03-13	Roosevelt	17	male
0	0		Cricetidae	Onychomys	leucogaster	IJM 589	2021-03-13	Roosevelt	17	Juvenile
0	0		Cricetidae	Reithrodontomys	montanus	IJM 590	2021-03-13	Roosevelt	17	female
0	0		Cricetidae	Onychomys	leucogaster	IJM 591	2021-03-13	Roosevelt	17	male
0	0		Cricetidae	Peromyscus	maniculatus	IJM 592	2021-03-13	Roosevelt	17	Juvenile
0	0		Cricetidae	Neotoma	micropus	IJM 593	2021-03-13	Roosevelt	17	female
0	0		Cricetidae	Peromyscus	maniculatus	IJM 594	2021-03-14	Roosevelt	17	female
0	0		Cricetidae	Reithrodontomys	montanus	IJM 595	2021-03-14	Roosevelt	17	male
0	0		Cricetidae	Peromyscus	maniculatus	IJM 596	2021-03-14	Roosevelt	17	female
0	0		Cricetidae	Peromyscus	maniculatus	IJM 597	2021-03-14	Roosevelt	17	male
0	0		Cricetidae	Reithrodontomys	montanus	IJM 598	2021-03-14	Roosevelt	17	Juvenile
0	0		Cricetidae	Onychomys	leucogaster	IJM 599	2021-03-14	Roosevelt	17	Juvenile
0	0		Cricetidae	Reithrodontomys	montanus	IJM 600	2021-03-14	Roosevelt	17	male
0	1	37.5	Cricetidae	Onychomys	leucogaster	IJM 601	2021-03-14	Roosevelt	17	male
0	1	35	Cricetidae	Onychomys	leucogaster	IJM 602	2021-03-14	Roosevelt	17	male
0	0		Cricetidae	Onychomys	leucogaster	IJM 603	2021-03-14	Roosevelt	17	male
0	0		Cricetidae	Onychomys	leucogaster	IJM 604	2021-03-14	Roosevelt	17	Juvenile
0	0		Heteromyidae	Dipodomys	ordii	IJM 605	2021-03-14	Roosevelt	17	female
0	1	35	Cricetidae	Onychomys	leucogaster	IJM 606	2021-04-07	Quay	18	male
0	0		Heteromyidae	Perognathus	flavus	IJM 607	2021-04-07	Quay	18	male
0	0		Heteromyidae	Perognathus	flavus	IJM 608	2021-04-07	Quay	18	male
0	0		Cricetidae	Peromyscus	leucopus	IJM 609	2021-04-07	Quay	18	male
1	0		Cricetidae	Peromyscus	maniculatus	IJM 610	2021-04-07	Quay	18	male
0	1	39	Muridae	Mus	musculus	IJM 611	2021-04-07	Quay	18	male
1	0		Cricetidae	Peromyscus	maniculatus	IJM 612	2021-04-07	Quay	18	male
1	0		Cricetidae	Peromyscus	leucopus	IJM 613	2021-04-07	Quay	18	female
0	0		Heteromyidae	Perognathus	flavus	IJM 614	2021-04-07	Quay	18	male
0	0		Heteromyidae	Perognathus	flavus	IJM 615	2021-04-07	Quay	18	male
0	1	34.5	Cricetidae	Onychomys	leucogaster	IJM 616	2021-04-07	Quay	18	male
0	0		Cricetidae	Peromyscus	maniculatus	IJM 617	2021-04-07	Quay	18	male
0	0		Cricetidae	Peromyscus	maniculatus	IJM 618	2021-04-07	Quay	18	female
1	0		Cricetidae	Peromyscus	maniculatus	IJM 619	2021-04-07	Quay	18	male
0	0		Cricetidae	Peromyscus	maniculatus	IJM 620	2021-04-07	Quay	18	male
0	0		Cricetidae	Peromyscus	leucopus	IJM 621	2021-04-07	Quay	18	male
0	0		Cricetidae	Peromyscus	maniculatus	IJM 622	2021-04-07	Quay	18	female
0	0		Cricetidae	Neotoma	micropus	IJM 623	2021-04-08	Quay	18	female
0	0		Cricetidae	Neotoma	micropus	IJM 624	2021-04-08	Quay	18	female
1	0		Cricetidae	Neotoma	micropus	IJM 625	2021-04-08	Quay	18	female
0	0		Cricetidae	Peromyscus	maniculatus	IJM 626	2021-04-08	Quay	18	male
0	1	37	Cricetidae	Peromyscus	maniculatus	IJM 627	2021-04-08	Quay	18	female
0	1	38.5	Cricetidae	Peromyscus	maniculatus	IJM 628	2021-04-08	Quay	18	male
0	0		Cricetidae	Onychomys	leucogaster	IJM 629	2021-04-08	Quay	18	male
1	1	38.5	Cricetidae	Peromyscus	maniculatus	IJM 630	2021-04-08	Quay	18	male
0	0		Cricetidae	Peromyscus	leucopus	IJM 631	2021-04-08	Quay	18	male
0	1	38	Cricetidae	Peromyscus	maniculatus	IJM 632	2021-04-08	Quay	18	female
1	1	39	Cricetidae	Peromyscus	maniculatus	IJM 633	2021-04-08	Quay	18	male
0	0		Cricetidae	Peromyscus	maniculatus	IJM 634	2021-04-08	Quay	18	male
0	1	39	Cricetidae	Peromyscus	maniculatus	IJM 635	2021-04-08	Quay	18	female
0	0		Cricetidae	Peromyscus	leucopus	IJM 636	2021-04-08	Quay	18	female
0	0		Cricetidae	Peromyscus	leucopus	IJM 637	2021-04-08	Quay	18	female
0	0		Heteromyidae	Perognathus	flavus	IJM 638	2021-04-09	Quay	18	male
0	0		Cricetidae	Neotoma	micropus	IJM 639	2021-04-09	Quay	18	Juvenile
0	0		Cricetidae	Peromyscus	leucopus	IJM 640	2021-04-09	Quay	18	male
0	0		Cricetidae	Reithrodontomys	montanus?	IJM 641	2021-04-09	Quay	18	male
0	0		Heteromyidae	Perognathus	flavus	IJM 642	2021-04-09	Quay	18	female
0	0		Cricetidae	Onychomys	leucogaster	IJM 643	2021-04-09	Quay	18	female
0	0		Cricetidae	Neotoma	micropus	IJM 644	2021-04-09	Quay	18	Juvenile
0	0		Cricetidae	Neotoma	micropus	IJM 645	2021-04-09	Quay	18	Juvenile
0	0		Cricetidae	Onychomys	leucogaster	IJM 646	2021-04-12	Eddy	19	male
0	0		Cricetidae	Onychomys	leucogaster	IJM 647	2021-04-12	Eddy	19	male
0	0		Cricetidae	Onychomys	leucogaster	IJM 648	2021-04-12	Eddy	19	female
0	0		Cricetidae	Onychomys	leucogaster	IJM 649	2021-04-12	Eddy	19	male
0	0		Heteromyidae	Perognathus	flavus	IJM 650	2021-04-12	Eddy	19	male
0	0		Heteromyidae	Chaetodipus	hispidus	IJM 651	2021-04-12	Eddy	19	female
0	0		Heteromyidae	Chaetodipus	hispidus	IJM 652	2021-04-12	Eddy	19	female
0	0		Cricetidae	Neotoma	micropus?	IJM 653	2021-04-12	Eddy	19	female
0	0		Cricetidae	Neotoma	micropus?	IJM 654	2021-04-12	Eddy	19	female
0	0		Cricetidae	Neotoma	micropus?	IJM 655	2021-04-12	Eddy	19	male
1	0		Cricetidae	Neotoma	micropus?	IJM 656	2021-04-13	Eddy	19	male
0	0		Cricetidae	Onychomys	leucogaster	IJM 657	2021-04-14	Eddy	19	female
0	0		Cricetidae	Onychomys	leucogaster	IJM 658	2021-04-14	Eddy	19	Juvenile
0	0		Heteromyidae	Chaetodipus	hispidus	IJM 659	2021-04-14	Eddy	19	female
0	0		Cricetidae	Onychomys	leucogaster	IJM 660	2021-04-14	Eddy	19	male
0	0		Heteromyidae	Perognathus	flavus	IJM 661	2021-04-14	Eddy	19	male
0	0		Heteromyidae	Perognathus	flavus	IJM 662	2021-04-14	Eddy	19	female
0	0		Heteromyidae	Perognathus	flavus	IJM 663	2021-04-14	Eddy	19	female
0	0		Heteromyidae	Perognathus	flavus	IJM 664	2021-04-14	Eddy	19	male
0	0		Heteromyidae	Dipodomys	merriami	IJM 665	2021-05-07	Eddy	20	male
0	0		Heteromyidae	Dipodomys	merriami	IJM 666	2021-05-07	Eddy	20	female
1	0		Cricetidae	Onychomys	leucogaster	IJM 667	2021-05-07	Eddy	20	male
0	1	37.5	Cricetidae	Peromyscus	maniculatus	IJM 668	2021-05-07	Eddy	20	male
0	1	38.5	Cricetidae	Peromyscus	maniculatus	IJM 669	2021-05-07	Eddy	20	female
0	1	38	Heteromyidae	Perognathus	flavus	IJM 670	2021-05-07	Eddy	20	male
0	1	39	Heteromyidae	Perognathus	flavus	IJM 671	2021-05-07	Eddy	20	female
0	0		Heteromyidae	Perognathus	flavus	IJM 672	2021-05-07	Eddy	20	male
0	0		Heteromyidae	Perognathus	flavus	IJM 673	2021-05-07	Eddy	20	female
0	1	38.5	Heteromyidae	Perognathus	flavus	IJM 674	2021-05-07	Eddy	20	female
0	1	37.5	Heteromyidae	Dipodomys	merriami	IJM 675	2021-05-07	Eddy	20	female
0	0		Heteromyidae	Dipodomys	merriami	IJM 676	2021-05-07	Eddy	20	female
0	0		Heteromyidae	Dipodomys	merriami	IJM 677	2021-05-07	Eddy	20	male
0	0		Heteromyidae	Dipodomys	merriami	IJM 678	2021-05-07	Eddy	20	male
1	0		Heteromyidae	Dipodomys	merriami	IJM 679	2021-05-07	Eddy	20	female
0	1	38.5	Heteromyidae	Dipodomys	merriami	IJM 680	2021-05-07	Eddy	20	male
0	0		Heteromyidae	Dipodomys	merriami	IJM 681	2021-05-07	Eddy	20	female
0	0		Heteromyidae	Dipodomys	merriami	IJM 682	2021-05-07	Eddy	20	female
0	0		Heteromyidae	Dipodomys	merriami	IJM 683	2021-05-07	Eddy	20	female
0	0		Heteromyidae	Dipodomys	merriami	IJM 684	2021-05-07	Eddy	20	male
0	0		Heteromyidae	Dipodomys	merriami	IJM 685	2021-05-07	Eddy	20	female
0	0		Heteromyidae	Dipodomys	merriami	IJM 686	2021-05-07	Eddy	20	male
0	0		Heteromyidae	Dipodomys	merriami	IJM 687	2021-05-07	Eddy	20	male
0	0		Heteromyidae	Dipodomys	merriami	IJM 688	2021-05-07	Eddy	20	male
0	0		Heteromyidae	Dipodomys	merriami	IJM 689	2021-05-07	Eddy	20	female
0	0		Heteromyidae	Dipodomys	merriami	IJM 690	2021-05-07	Eddy	20	female
0	0		Heteromyidae	Dipodomys	merriami	IJM 691	2021-05-08	Eddy	20	female
0	0		Heteromyidae	Dipodomys	merriami	IJM 692	2021-05-08	Eddy	20	male
1	0		Heteromyidae	Dipodomys	merriami	IJM 693	2021-05-08	Eddy	20	male
0	0		Heteromyidae	Dipodomys	merriami	IJM 694	2021-05-08	Eddy	20	male
0	0		Heteromyidae	Dipodomys	merriami	IJM 695	2021-05-08	Eddy	20	male
0	1	38.5	Heteromyidae	Dipodomys	merriami	IJM 696	2021-05-08	Eddy	20	male
0	1	38	Heteromyidae	Dipodomys	merriami	IJM 697	2021-05-08	Eddy	20	female
0	0		Heteromyidae	Dipodomys	merriami	IJM 698	2021-05-08	Eddy	20	female
1	0		Heteromyidae	Dipodomys	merriami	IJM 699	2021-05-08	Eddy	20	female
0	1	38.5	Heteromyidae	Dipodomys	merriami	IJM 700	2021-05-08	Eddy	20	male
0	0		Heteromyidae	Dipodomys	merriami	IJM 701	2021-05-08	Eddy	20	male
0	0		Heteromyidae	Dipodomys	merriami	IJM 702	2021-05-08	Eddy	20	male
0	0		Heteromyidae	Dipodomys	merriami	IJM 703	2021-05-08	Eddy	20	male
0	0		Heteromyidae	Dipodomys	merriami	IJM 704	2021-05-08	Eddy	20	male
0	0		Heteromyidae	Dipodomys	merriami	IJM 705	2021-05-08	Eddy	20	female
0	0		Heteromyidae	Dipodomys	merriami	IJM 706	2021-05-08	Eddy	20	male
0	0		Heteromyidae	Dipodomys	merriami	IJM 707	2021-05-08	Eddy	20	female
0	1	37	Heteromyidae	Dipodomys	merriami	IJM 708	2021-05-08	Eddy	20	male
0	0		Cricetidae	Onychomys	leucogaster	IJM 709	2021-05-08	Eddy	20	female
0	0		Heteromyidae	Dipodomys	merriami	IJM 710	2021-05-08	Eddy	20	male
0	1	39	Cricetidae	Peromyscus	leucopus	IJM 711	2021-05-08	Eddy	20	male
0	1	37	Heteromyidae	Perognathus	flavus	IJM 712	2021-05-08	Eddy	20	female
0	1	37.5	Heteromyidae	Perognathus	flavus	IJM 713	2021-05-08	Eddy	20	female
0	0		Heteromyidae	Perognathus	flavus	IJM 714	2021-05-08	Eddy	20	male
0	0		Heteromyidae	Perognathus	flavus	IJM 715	2021-05-08	Eddy	20	female
0	0		Heteromyidae	Chaetodipus	eremicus	IJM 716	2021-05-09	Eddy	20	male
0	0		Heteromyidae	Perognathus	flavus	IJM 717	2021-05-09	Eddy	20	male
0	0		Heteromyidae	Perognathus	flavus	IJM 718	2021-05-09	Eddy	20	male
0	0		Heteromyidae	Perognathus	flavus	IJM 719	2021-05-09	Eddy	20	male
0	0		Heteromyidae	Perognathus	flavus	IJM 720	2021-05-09	Eddy	20	female
0	0		Heteromyidae	Perognathus	flavus	IJM 721	2021-05-09	Eddy	20	female
0	0		Heteromyidae	Dipodomys	merriami	IJM 722	2021-05-09	Eddy	20	male
0	0		Heteromyidae	Dipodomys	merriami	IJM 723	2021-05-09	Eddy	20	male
0	0		Heteromyidae	Dipodomys	merriami	IJM 724	2021-05-09	Eddy	20	female
0	0		Heteromyidae	Perognathus	flavus	IJM 725	2021-05-09	Eddy	20	female
0	0		Heteromyidae	Perognathus	flavus	IJM 726	2021-05-09	Eddy	20	female
0	0		Heteromyidae	Perognathus	flavus	IJM 727	2021-05-09	Eddy	20	male
0	0		Heteromyidae	Perognathus	flavus	IJM 728	2021-05-09	Eddy	20	male
0	1	38	Heteromyidae	Perognathus	flavus	IJM 729	2021-05-09	Eddy	20	male
0	0		Heteromyidae	Perognathus	flavus	IJM 730	2021-05-09	Eddy	20	male
0	0		Heteromyidae	Perognathus	flavus	IJM 731	2021-05-09	Eddy	20	male
0	0		Heteromyidae	Perognathus	flavus	IJM 732	2021-05-09	Eddy	20	female
0	0		Heteromyidae	Perognathus	flavus	IJM 733	2021-05-09	Eddy	20	male
0	0		Heteromyidae	Dipodomys	merriami	IJM 734	2021-05-09	Eddy	20	female
0	0		Heteromyidae	Dipodomys	merriami	IJM 735	2021-05-09	Eddy	20	female
0	1	38	Heteromyidae	Dipodomys	merriami	IJM 736	2021-05-09	Eddy	20	female
1	0		Heteromyidae	Dipodomys	merriami	IJM 737	2021-05-09	Eddy	20	female
0	0		Heteromyidae	Dipodomys	merriami	IJM 738	2021-05-09	Eddy	20	male
0	0		Heteromyidae	Dipodomys	merriami	IJM 739	2021-05-09	Eddy	20	male
1	0		Heteromyidae	Dipodomys	merriami	IJM 740	2021-05-09	Eddy	20	female
0	0		Heteromyidae	Dipodomys	merriami	IJM 741	2021-05-09	Eddy	20	male
0	0		Heteromyidae	Dipodomys	merriami	IJM 742	2021-05-09	Eddy	20	female
1	0		Heteromyidae	Dipodomys	merriami	IJM 743	2021-05-09	Eddy	20	female
