# Supplementary material for: Distribution and prevalence of Sin Nombre hantavirus in rodent species in eastern New Mexico
Source: PLoS One. 2024 Jan 18;19(1):e0296718. doi: 10.1371/journal.pone.0296718 (PMC10796054; doi:10.1371/journal.pone.0296718)
Supplement: S2 Table — (XLSX) [file pone.0296718.s003.xlsx]

## Sheet: Sheet1
Site	chi	df	p
sm1	1.88	1	0.17
sm2	NA	NA	NA	**only Cricetidae was captured
sm3	0.0024	1	0.961
sm4	0.197	1	0.657
sm5	5.3e-30	1	1
sm6	0.0253	1	0.874
sm7	0.473	1	0.492
sm8	2	1	0.905
sm9	1.58e-32	1	1
sm10	5.24	1	0.022
sm11	0.234	1	0.629
sm12	0.685	1	0.408
sm13	1.45e-31	1	1
sm14	6.65e-31	1	1
sm15	NA	NA	NA	**no positive individuals
sm16	1.93e-31	1	1
sm17	8.63e-30	1	1
sm18	0.645	1	0.422
sm19	NA	NA	NA	**no positive individuals
sm20	2.92	1	0.087
overall	0.583908	1	0.445
