# Supplementary material for: Distribution and prevalence of Sin Nombre hantavirus in rodent species in eastern New Mexico
Source: PLoS One. 2024 Jan 18;19(1):e0296718. doi: 10.1371/journal.pone.0296718 (PMC10796054; doi:10.1371/journal.pone.0296718)
Supplement: S3 Table — (XLSX) [file pone.0296718.s004.xlsx]

## Sheet: Sheet1
Site	chi	df	p
sm1	3.88	2	0.144
sm2	3.14	2	0.208
sm3	0.849	1	0.357
sm4	0.794	2	0.672
sm5	1.01	2	0.602
sm6	2.81	2	0.246
sm7	2.12	2	0.347
sm8	0.443	2	0.801
sm9	0.385	2	0.825
sm10	4.48	2	0.106
sm11	0.443	2	0.801
sm12	5.84	2	0.054
sm13	0.0825	1	0.774
sm14	2.17	2	0.338
sm15	NA	NA	NA	**no positive individuals
sm16	1.53	2	0.466
sm17	5.41	2	0.067
sm18	0.959	2	0.619
sm19	NA	NA	NA	**no positive individuals
sm20	1.26e-05	1	0.997
overall	1.58985	2	0.452
